# Supplementary material for: Integrating Autism Care through a School-Based Intervention Model: A Pilot Study
Source: J Clin Med. 2017 Oct 19;6(10):97. doi: 10.3390/jcm6100097 (PMC5664012; doi:10.3390/jcm6100097)
Supplement: Supplementary file 1 [file jcm-06-00097-s001.zip]

Archive with 15 entries (12 files):
- jcm-227410/
- jcm-227410/Data and Analyses/
- jcm-227410/Data and Analyses/ABC Responses_2-1-17_WIDE.xlsx
- jcm-227410/Data and Analyses/Copy of PEDS Ages 13-17 Responses_2-1-17_WIDE.xlsx
- jcm-227410/Data and Analyses/OHS Weekly Progress Report_2-5-17_WIDE.xlsx
- jcm-227410/Data and Analyses/OHS_PEDS 8-12_wide RAW 2-1-17.dta
- jcm-227410/Data and Analyses/PEDS Ages 2-4 Responses_2-1-17_WIDE.xlsx
- jcm-227410/Data and Analyses/PEDS Ages 5-7 Responses_2-1-17_WIDE.xlsx
- jcm-227410/Data and Analyses/SRS Responses_2-1-17_WIDE.xlsx
- jcm-227410/Data and Analyses/Supplement - missingness analysis.docx
- jcm-227410/Supplementary tables and figures/
- jcm-227410/Supplementary tables and figures/(supplementary) Figure S1 - response rates over time.tif
- jcm-227410/Supplementary tables and figures/(supplementary) Table S1 - Teacher Autism Progress Scale.doc
- jcm-227410/Supplementary tables and figures/(supplementary) Table S2 - missing data analysis.doc
- jcm-227410/Supplementary tables and figures/Supplementary Figure S1 caption.doc
