# Supplementary material for: Integrating Autism Care through a School-Based Intervention Model: A Pilot Study
Source: J Clin Med. 2017 Oct 19;6(10):97. doi: 10.3390/jcm6100097 (PMC5664012; doi:10.3390/jcm6100097)
Supplement: Supplementary file 1 [file jcm-06-00097-s001.zip › jcm-227410/Data and Analyses/ABC Responses_2-1-17_WIDE.xlsx]

## Sheet: ABC Responses 2-1-17_WIDE
subject	ts.0	respondent.0	period.0	HYPE_ABC_1.0	IRRI_ABC_2.0	LETH_ABC_3.0	IRRI_ABC_4.0	LETH_ABC_5.0	STER_ABC_6.0	HYPE_ABC_7.0	IRRI_ABC_8.0	INAP_ABC_9.0	IRRI_ABC_10.0	STER_ABC_11.0	LETH_ABC_12.0	HYPE_ABC_13.0	IRRI_ABC_14.0	HYPE_ABC_15.0	LETH_ABC_16.0	STER_ABC_17.0	HYPE_ABC_18.0	IRRI_ABC_19.0	LETH_ABC_20.0	HYPE_ABC_21.0	INAP_ABC_22.0	LETH_ABC_23.0	HYPE_ABC_24.0	IRRI_ABC_25.0	LETH_ABC_26.0	STER_ABC_27.0	HYPE_ABC_28.0	IRRI_ABC_29.0	LETH_ABC_30.0	HYPE_ABC_31.0	LETH_ABC_32.0	INAP_ABC_33.0	IRRI_ABC_34.0	STER_ABC_35.0	IRRI_ABC_36.0	LETH_ABC_37.0	HYPE_ABC_38.0	HYPE_ABC_39.0	LETH_ABC_40.0	IRRI_ABC_41.0	LETH_ABC_42.0	LETH_ABC_43.0	HYPE_ABC_44.0	STER_ABC_45.0	INAP_ABC_46.0
53	2014-02-24	52							1	2	2
61	2014-02-11	60		2	2	2	2	2	2	2	3	4	3	3	2	2	3	3	2	2	3	3	3	2	4	4	3	2	1	2	2	3	3	1	1	1	2	2	3	3	3	3	3	3	2	2	2	2	2
63	2014-02-11 14:09:34	62		2	3	3	2	2	3	3	2	2	3	3	3	4	4	4	3	3	3	3	3	2	3	4	4	3	4	4	3	3	3	4	3	3	3	4	4	3	3	4	2	2	3	3	3	3	3
68	2014-02-24	67		1	2	1	1	2	3	2	2	2	3	2	1		2
72	2014-02-24	71		1	2	3		3	2		2	4
137	2014-04-24	136		2	2	1	2	3	1	1	1	2	1	3	3	1	2	1	1	1	1	1	2	1	2	1	1	1	1	2	2	2	1	1	1	1	2	3	1	1	1	1	2	1	1	1	3	2	2
141	2014-05-01	140		3	1	4	3	4	3	4	1	2	3	4	3	3	3	3	4	3	3	4	3	2	3	1	3	3	1	1	2	4	4	3	2	1	3	4	4	3	3	2	2	4	4	4	4	3	4
145	2014-05-01	144		2	1	3	1	2	1	1	1	1	1	2	2	4	3	1	1	2	2	2	2	1	1	1	2	1	1	1	4	3	2	2	1	1	1	2	2	3	3	3	2	2	2	3	2	2	1
147	2014-05-07	146		1	1	2	1	2	1	1	1	2	1	1	1	2	2	3	2	1	2	2	2	2	2	1	2	1	2	1	2	2	2	2	1	2	1	1	2	2	3	3	2	1	2	1	2	2	2
150	2014-05-19	149		3	3	1	3	1	1	2	4	1	1	2	2	4	3	3	2	3	2	2	1	3	2	2	2	1	1	1	3	3	2	3	1	3	1	1	2	1	3	3	2	1	1	1	3	2	3
154	2014-05-15	153		1	1	1	1	1	1	1	1	1	1	1	2	1	2	1	1	1	2	1	1	1	1	1	1	1	1	1	1	1	1	1	1	1	1	1	1	1	1	1	1	1	1	2	2	1	1
159	2015-09-23 20:55:21	1
161	2014-05-31	184		4	3	4	4	4	3	3	3	2	2	4	3	3	4	3	2	4	3	4	2	2	2	1	3	3	2	3	3	4	2	4	3	4	4	4	4	1	1	3	4	4	2	3	3	4	4
163	2014-05-29	162		2	4	3	2	3	1	2	2	2	1	2	2	2	2	2	2	2	3	2	1	2	3	1	2	1	2	1	2	2	3	1	1	3	1	2	1	1	1	1	2	3	2	2	3	3	3
165	2014-09-05	180		3	1	1	1	2	4	3	2	1	1	3	4	2	1	1	3	1	4	2	2	2	3	2	4	2	3	2	3	3	3	3	1	2	1	3	3	2	1	1	1	2	4	2	3	1	2
167	2014-06-03	166		3	1	1	3	4	3	4	4	1	1	3	3	2	1	3	4	4	4	1	3	2	1	2	4	1	1	1	4	3	4	3	3	1	1	1	2	4	4	4	3	1	4	2	3	1	1
169	2014-06-03	180		1	1	1	2	3	1	3	3	1	1	3	4	2	1	2	4	2	1	1	2	1	1	3	1	1	1	1	2	1	3	1	2	2	1	4	1	2	2	1	2	1	3	2	4	3	1
171	2014-10-02	185		3	2	2	3	4	3	2	1	3	3	3		1	2	3
175	2014-06-03	174		2	2	3	2	1	1	1	1	2	1	1	1	2	1	2	2	2	2	2	1	1	3	2	2	1	1	1	2	2	1	1	2	2	1	1	1	2	1	2	2	2	2	2	1	1	3
177	2014-12-15	176		2	1	2	1	2	2	2	1	2	2	3	1	2	2	2	1	1	1	1	1	1	3	1	1	1	1		1	2	2	1	1	1	1	2	2	1	3	3	1	1	1	1	2	2	3
186	2016-01-04	186		1	2	2	2	3	4	4	4	4	4	3	4	3	2	1	2	3	2	3	2	3	2	3	3	3	3	3	3	3	3	2		2	2	2	2	2	2	2	2	2	2	2	2	2	4
192	2014-10-02	182		3	4	4	4	4	3	1	4	1	1	1	2	4	4	3	1	4	4	4	2	4	4	1	4	3	1	3	3	4	1	4	3	2	3	2	4	4	2	2	4	4	1	2	3	1	4
194	2014-06-25	193		2	2	2	2	2	2	2	2	2	2	2	2	2	2	2	2	2	2	2	2	2	2	2	2	2	2	2	2	2	2	3	3	3	3	3	3	3	3	3	3	3	3	3	3	3	4
196	2014-07-10	185		4	3	3	3	1	2	2	2	1	1	1	2	3	1	2	2	3	1	3	2	3	3	1	1	1	1	1	1	1	1	3	1	1	1	1	3	1	2	1	1	3	1	1	1	1	4
205	2014-07-10	184		1	1	1	1	1	1	1	2	1	1	1	1	1	1	1	2	1	1	1	1	1	1	1	1	1	1	1	1	1	1	2	1	1	1	1	1	1	1	1	1	1	1	1	2	1	1
207	2014-07-10	183		1	2	1	1	3	1	2	1	2	1	2	2	1	1	1	2	2	1	1	2	2	2	1	1	1	1	1	2	1	1	1	1	1	1	1	1	1	2	1	1	1	1	1	2	1	2
209	2014-08-12	208		1	1	2	1	3	1	3	2	3	1	3	3	2	2	4	2	2	2	3	3	2	1	1	2	1	2	4	4	2	2	2	3	2	1	3	1	2	2	4	4	4	2	4	4	2	1
229	2014-09-29	228		2	2	3	2	2	2	1	1	4	1	2	1	4	1	4	2	2	2	4	1	3	4	1	2	1	1	1	3	3	1	2	1	3	2	2	3	2	4	4	2	4	1	1	3	2	4
238	2014-10-29	237		2		2
246	2014-11-12	245		3	3	3	3	3	2	2	1	3	2	3	3	2	2	3	3	2	3	2	2	3	3	2	3	1	1	2	3	3	2	3	2	3	3	3	2	3	3	3	3	3	2	2	3	3	3
250	2014-12-02	249		2	1	3	3	1	2	1	1	2	2	1	1	2	2	2	2	4	2	3	1	3	1	1	2	1	1	1	2	2	1	2	1	1	1	1	2	2	2	2	2	3	1	1	3	1	1
260	2014-11-14	259			2	1	1	2	1	3	1	3	1		2		1	1	2	2	1	1		1	2	1		1		1	2	1	2	1	1	2	1		1	2		2	2	1	2	3	2		2
281	2014-12-17	280		3	1	2	1	1	1	2	1	4	2	3	1	4	4	4	2	3	3	2	1	2	1	1	2	1	1	1	2	4	2	2	1	3	4	1	3	2	3	4	1	2	1	3	4	1	3
291	2015-10-12	210		3	1	3	2	1	1	1	1	1	1	2	2	1	3	1	2	1	1	3	1	1	1	1	2	1	1	1	1	1	1	2	1	1	2	1	1	1	1	1	2	3	1	1	1	1	1
299	2015-02-04	298		3	1	2	1	3	1	3	1	2	1	3	2	4	4	3	3	2	2	1	2	1	2	2	2	2	3	3	2	3	3	2	1	1	3	3	4	2	4	2	4	3	3	2	3	1	2
303	2015-02-03	302		2	2	2	2	2	2	2	2	2	2	2	2	2	2	2	2	2	2	2	2	2	2	2	2	2	2	2	2	2	2	2	2	2	2	2	2	2	2	2	2	2	2	2	2	2	2
305	2015-02-07	304								2		2			2		2		2							2			2														2
307	2015-04-06	306		2	1	1	2	3	2	1	1	2	1	3	1	3	1	1	1	2	2	1	1	2	1	1	2	1	1	1	2	3	1	1	1	1	1	3	1	2	2	1	1	1	1	2	3	2	1
313	2015-04-12	184		3	3	3	2	3	2	2	2	3	1	3	3	3	3	3	3	3	3	3	1	3	3	1	3	2	2	1	3	3	2	3	2	3	2	2	2	2	1	1	2	2	1	1	2	1	3
315	2015-04-12	181		4	4	4	3	2	3	1	1	2	1	3	1	4	1	2	1	2	2	3	1	3	4	1	2	1	1	1	1	4	1	4	1	3	1	2	1	1	1	1	1	1	1	1	2	2	4
318	2015-10-12	317		2	1	1	1	4	1	3	3	1	2	4	3	3	2	1	4	3	1	1	1	1	4	1	2	1	1	2	4	2	3	1	2	4	1	4	2	2	1	1	3	1	4	3	3	4	4
320	2015-10-12	319		3	3	1	3	3	2	1	1	4	2	2	2	3	1	4	1	3	2	3	1	3	4	1	2	1	1	2	3	4	1	3	1	1	2	2	3	4	4	4	2	3	1	1	3	1	4
322	2015-10-12	211		1	1	1	1	1	1	2	1	1	1	1	1	1	1	1	1	1	1	1	1	1	1	1	1	1	1	1	1	2	2	1	1	1	1	1	1	1	1	1	1	1	1	1	1	1	1
324	2015-10-12	184		1	4	3	1	4	1	3	1	4	1	3	3	3	3	4	3	3	2	3	3	4	4	1	1	3	2	1	4	4	1	4	1	4	3	3	3	2	4	4	3	3	2	1	4	2	4
326	2015-10-12	325		1	1	2	2	3	1	1	1	1		2	2	2	2	2	2	1	1	2	1	2	1	1	1	1	1	1	2	1	1	2	1	1	1	1	2	2	2	2	2	2	1	2	2	2	1
330	2015-10-12	329		2	3	1	2	1	3	1	1	3	1	3	1	4	2	3	1	2	3	2	1	3	4	1	3	1	1	1	3	2	1	2	1	1	1	3	1	4	3	3	2	1	1	1	4	3	4
336	2016-01-12	335		2	1	1	1	1	2	4	4	1	1	1	1	3	2	1	4	2	1	1	1	2	2	2	3	1	1	1	3	1	4	2	1	1	1	1	1	2	2	1	3	1	4	3	1	1	1
338	2016-01-12	337		1	1	2	2	2	1	2	2	1	1	3	2	2	1	1	2	2	1	3	1	2	3	1	1	1	1	1	2	1	1	2	1	3	2	3	1	2	1	1	1	1	2	2	2	2	2
340	2016-01-13	339		2	1	1	1	1	1	2	2	1	1	1	1	1	1	1	2	2	1	1	2	1	1	2	1	1	1	1	2	1	1	1	1	1	1	1	1	1	1	1	2	1	2	3	1	1	2
342	2016-01-12	341		2	1	1	1	2	1	4	2	1	1	3	4	2	1	3	2	4	1	1	2	1	4	2	2	1	3	1	4	1	4	3	2	2	1	3	1	2	2	3	3	1	2	1	4	4	4
344	2016-01-12	343		1	2	3	2	3	2	1	1	1	1	1	1	2	1	2	2	2	2		1	1	2	1	2	2	4	1	2	2	2	2	1	1	2	2	1				2	1		1	2	2	2
346	2016-01-20	345		3	1	3	3	3	3	3	1	1	4	4	2	2	4	3	4	3	3	3	1	3	3	1	4	2	3	1	3	3	3	4	1	1	3	1	4	3	3	4	3	3	3	3	2	1	1
348	2016-01-12	328		3	2	3	3	1	3	2	1	2	1	3	2	3	2	4	1	3	3	2	2	2	4	1	3	2	1	1	3	3	1	3	1	3	1	3	3	1	4	4	3	1	1	1	3	1	4
[truncated: 683 more columns]

## Sheet: OHS
subject	ts.0	respondent.0	period.0	HYPE_ABC_1.0	IRRI_ABC_2.0	LETH_ABC_3.0	IRRI_ABC_4.0	LETH_ABC_5.0	STER_ABC_6.0	HYPE_ABC_7.0	IRRI_ABC_8.0	INAP_ABC_9.0	IRRI_ABC_10.0	STER_ABC_11.0	LETH_ABC_12.0	HYPE_ABC_13.0	IRRI_ABC_14.0	HYPE_ABC_15.0	LETH_ABC_16.0	STER_ABC_17.0	HYPE_ABC_18.0	IRRI_ABC_19.0	LETH_ABC_20.0	HYPE_ABC_21.0	INAP_ABC_22.0	LETH_ABC_23.0	HYPE_ABC_24.0	IRRI_ABC_25.0	LETH_ABC_26.0	STER_ABC_27.0	HYPE_ABC_28.0	IRRI_ABC_29.0	LETH_ABC_30.0	HYPE_ABC_31.0	LETH_ABC_32.0	INAP_ABC_33.0	IRRI_ABC_34.0	STER_ABC_35.0	IRRI_ABC_36.0	LETH_ABC_37.0	HYPE_ABC_38.0	HYPE_ABC_39.0	LETH_ABC_40.0	IRRI_ABC_41.0	LETH_ABC_42.0	LETH_ABC_43.0	HYPE_ABC_44.0	STER_ABC_45.0	INAP_ABC_46.0
161	2014-05-31	184		4	3	4	4	4	3	3	3	2	2	4	3	3	4	3	2	4	3	4	2	2	2	1	3	3	2	3	3	4	2	4	3	4	4	4	4	1	1	3	4	4	2	3	3	4	4
163	2014-05-29	162		2	4	3	2	3	1	2	2	2	1	2	2	2	2	2	2	2	3	2	1	2	3	1	2	1	2	1	2	2	3	1	1	3	1	2	1	1	1	1	2	3	2	2	3	3	3
165	2014-09-05	180		3	1	1	1	2	4	3	2	1	1	3	4	2	1	1	3	1	4	2	2	2	3	2	4	2	3	2	3	3	3	3	1	2	1	3	3	2	1	1	1	2	4	2	3	1	2
167	2014-06-03	166		3	1	1	3	4	3	4	4	1	1	3	3	2	1	3	4	4	4	1	3	2	1	2	4	1	1	1	4	3	4	3	3	1	1	1	2	4	4	4	3	1	4	2	3	1	1
169	2014-06-03	180		1	1	1	2	3	1	3	3	1	1	3	4	2	1	2	4	2	1	1	2	1	1	3	1	1	1	1	2	1	3	1	2	2	1	4	1	2	2	1	2	1	3	2	4	3	1
171	2014-10-02	185		3	2	2	3	4	3	2	1	3	3	3		1	2	3
175	2014-06-03	174		2	2	3	2	1	1	1	1	2	1	1	1	2	1	2	2	2	2	2	1	1	3	2	2	1	1	1	2	2	1	1	2	2	1	1	1	2	1	2	2	2	2	2	1	1	3
177	2014-12-15	176		2	1	2	1	2	2	2	1	2	2	3	1	2	2	2	1	1	1	1	1	1	3	1	1	1	1		1	2	2	1	1	1	1	2	2	1	3	3	1	1	1	1	2	2	3
192	2014-10-02	182		3	4	4	4	4	3	1	4	1	1	1	2	4	4	3	1	4	4	4	2	4	4	1	4	3	1	3	3	4	1	4	3	2	3	2	4	4	2	2	4	4	1	2	3	1	4
194	2014-06-25	193		2	2	2	2	2	2	2	2	2	2	2	2	2	2	2	2	2	2	2	2	2	2	2	2	2	2	2	2	2	2	3	3	3	3	3	3	3	3	3	3	3	3	3	3	3	4
196	2014-07-10	185		4	3	3	3	1	2	2	2	1	1	1	2	3	1	2	2	3	1	3	2	3	3	1	1	1	1	1	1	1	1	3	1	1	1	1	3	1	2	1	1	3	1	1	1	1	4
205	2014-07-10	184		1	1	1	1	1	1	1	2	1	1	1	1	1	1	1	2	1	1	1	1	1	1	1	1	1	1	1	1	1	1	2	1	1	1	1	1	1	1	1	1	1	1	1	2	1	1
291	2015-10-12	210		3	1	3	2	1	1	1	1	1	1	2	2	1	3	1	2	1	1	3	1	1	1	1	2	1	1	1	1	1	1	2	1	1	2	1	1	1	1	1	2	3	1	1	1	1	1
313	2015-04-12	184		3	3	3	2	3	2	2	2	3	1	3	3	3	3	3	3	3	3	3	1	3	3	1	3	2	2	1	3	3	2	3	2	3	2	2	2	2	1	1	2	2	1	1	2	1	3
315	2015-04-12	181		4	4	4	3	2	3	1	1	2	1	3	1	4	1	2	1	2	2	3	1	3	4	1	2	1	1	1	1	4	1	4	1	3	1	2	1	1	1	1	1	1	1	1	2	2	4
318	2015-10-12	317		2	1	1	1	4	1	3	3	1	2	4	3	3	2	1	4	3	1	1	1	1	4	1	2	1	1	2	4	2	3	1	2	4	1	4	2	2	1	1	3	1	4	3	3	4	4
320	2015-10-12	319		3	3	1	3	3	2	1	1	4	2	2	2	3	1	4	1	3	2	3	1	3	4	1	2	1	1	2	3	4	1	3	1	1	2	2	3	4	4	4	2	3	1	1	3	1	4
322	2015-10-12	211		1	1	1	1	1	1	2	1	1	1	1	1	1	1	1	1	1	1	1	1	1	1	1	1	1	1	1	1	2	2	1	1	1	1	1	1	1	1	1	1	1	1	1	1	1	1
324	2015-10-12	184		1	4	3	1	4	1	3	1	4	1	3	3	3	3	4	3	3	2	3	3	4	4	1	1	3	2	1	4	4	1	4	1	4	3	3	3	2	4	4	3	3	2	1	4	2	4
326	2015-10-12	325		1	1	2	2	3	1	1	1	1		2	2	2	2	2	2	1	1	2	1	2	1	1	1	1	1	1	2	1	1	2	1	1	1	1	2	2	2	2	2	2	1	2	2	2	1
330	2015-10-12	329		2	3	1	2	1	3	1	1	3	1	3	1	4	2	3	1	2	3	2	1	3	4	1	3	1	1	1	3	2	1	2	1	1	1	3	1	4	3	3	2	1	1	1	4	3	4
336	2016-01-12	335		2	1	1	1	1	2	4	4	1	1	1	1	3	2	1	4	2	1	1	1	2	2	2	3	1	1	1	3	1	4	2	1	1	1	1	1	2	2	1	3	1	4	3	1	1	1
338	2016-01-12	337		1	1	2	2	2	1	2	2	1	1	3	2	2	1	1	2	2	1	3	1	2	3	1	1	1	1	1	2	1	1	2	1	3	2	3	1	2	1	1	1	1	2	2	2	2	2
340	2016-01-13	339		2	1	1	1	1	1	2	2	1	1	1	1	1	1	1	2	2	1	1	2	1	1	2	1	1	1	1	2	1	1	1	1	1	1	1	1	1	1	1	2	1	2	3	1	1	2
342	2016-01-12	341		2	1	1	1	2	1	4	2	1	1	3	4	2	1	3	2	4	1	1	2	1	4	2	2	1	3	1	4	1	4	3	2	2	1	3	1	2	2	3	3	1	2	1	4	4	4
344	2016-01-12	343		1	2	3	2	3	2	1	1	1	1	1	1	2	1	2	2	2	2		1	1	2	1	2	2	4	1	2	2	2	2	1	1	2	2	1				2	1		1	2	2	2
346	2016-01-20	345		3	1	3	3	3	3	3	1	1	4	4	2	2	4	3	4	3	3	3	1	3	3	1	4	2	3	1	3	3	3	4	1	1	3	1	4	3	3	4	3	3	3	3	2	1	1
348	2016-01-12	328		3	2	3	3	1	3	2	1	2	1	3	2	3	2	4	1	3	3	2	2	2	4	1	3	2	1	1	3	3	1	3	1	3	1	3	3	1	4	4	3	1	1	1	3	1	4
[truncated: 683 more columns]
