# Supplementary material for: Integrating Autism Care through a School-Based Intervention Model: A Pilot Study
Source: J Clin Med. 2017 Oct 19;6(10):97. doi: 10.3390/jcm6100097 (PMC5664012; doi:10.3390/jcm6100097)
Supplement: Supplementary file 1 [file jcm-06-00097-s001.zip › jcm-227410/Data and Analyses/Copy of PEDS Ages 13-17 Responses_2-1-17_WIDE.xlsx]

## Sheet: PEDS Ages 13-18 Responses_2-1-1
subject	ts_0	respondent_0	period_0	PHYS_01_0	PHYS_02_0	PHYS_03_0	PHYS_04_0	EMOT_01_0	EMOT_02_0	EMOT_03_0	EMOT_04_0	SOCI_01_0	SOCI_02_0	SOCI_03_0	SCHO_01_0	SCHO_02_0	SCHO_03_0	ts_1	respondent_1	period_1	PHYS_01_1	PHYS_02_1	PHYS_03_1	PHYS_04_1	EMOT_01_1	EMOT_02_1	EMOT_03_1	EMOT_04_1	SOCI_01_1	SOCI_02_1	SOCI_03_1	SCHO_01_1	SCHO_02_1	SCHO_03_1	ts_2	respondent_2	period_2	PHYS_01_2	PHYS_02_2	PHYS_03_2	PHYS_04_2	EMOT_01_2	EMOT_02_2	EMOT_03_2	EMOT_04_2	SOCI_01_2	SOCI_02_2	SOCI_03_2	SCHO_01_2
161	2014-05-31	160		1	3	3	3	3	3	3	3	3	2	3	4	3	4	2015-02-25	160		5	3	5	3	4	3	4	3	3	3	4	3	3	4	2015-04-13	160		1	1	1	1	3	3	3	3	3	2	3	4
163	2015-01-14	162		4	2	3	2	3	2	3	4	2	3	3	3	3	3	2015-04-13	162		1	1	2	2	3	3	4	5	2	2	2	3	3	2
167	2014-06-03	166		5	4	5	3	4	4	4	4	3	5	3	3	3	2	2015-01-31	166		5	3	5	3	3	3	3	3	3	3	2	3	3	3	2015-04-13	166		1	2	2	2	3	3	3	1	2	2	2	4
169	2015-02-09	168		3	3	2	2	3	3	2	2	2	2	2	3	3	3	2015-04-13	168		1	1	3						1	5		3		3	2015-07-13	168		5	5	3	3	3	3	2	1	2	5		3
171	2015-03-10	170		1	2	2	3	3	3	4		4	4	3	4	3	4
175	2015-04-13	174		1	1	1	1	2	2	2	3	3	3	1	1	1	1	2015-05-20	174		1	1	1	1	2	3	3	2	4	4	2	2	1	2
177	2015-04-13	176		1	5	2	1	3	3	3		3	1	1	5	4		2015-10-13	176		1	1	2	2	3	3									2016-01-13	176		1	1	1	1	2	2	2	2			1
194	2015-02-08	193		3	5	5	3	3	3	3		3	3	3	5	5	5	2015-04-13	193		2	4	4	4	2	4	3	4	4	4	4	4	5	5
196	2015-02-09	195		4	3	2	4	3	4	3	1	1	5	1	4	3	1	2015-04-13	195		1	1	1	2	4	4	3	1	2	5	1	3	3	3	2016-01-12	195		4	2		4	3	3	3	2	4	5	1	3
205	2015-03-09	204		5	2	3	4	4	4	3	4	2	5	3	3	3	2	2015-04-13	204		2	4	4	2	4	4	3	4	3	5	3	3	3	2	2015-10-12	204		1	2	4	2	3	3	3	4	3	3	3	2
229	2014-12-22	228		1	2	3	3	2	1	3	1	1	1	1	3	1	3
313	2015-07-12	312		1	3	3	1	1	1	2	1	2	2	1	2	2	1	2016-01-15	312		1	3	3	1	3	2	3	3	3	2	1	3	3	4	2016-04-13	312		4	3	3	4	3	3	1	3	4	2	1	4
315	2016-01-27	314		5	5	4	3	4	4	4	4	3	1	1	3	3	3	2016-04-13	314		1	1	2	1	3	3	3	3	3	3	1	3	3	3
318	2015-10-12	317		1	3	5	3	1	1	2	2	4	4	2	3	4	3	2016-01-12	317		2	4	4	3	2	2	2	2	3	3	2	3	4	4	2016-04-13	317		1	3	3	2	1	1	1	1	2	4	2	3
336	2016-01-12	335		1	1	1	1	1	1	1	1	1	1	1	1	1	1	2016-04-08	335		3	4	5	4	2	2	3	1		4	2		4
338	2016-01-19	337		4	4	4	4	2	3	2	1	3	2	1	5	5	5
340	2016-01-13	339		1	1	1	2	2	2	2	2	2	2	2	3	2	2	2016-04-13	339		1	1	1	2	2	2	2	2	2	2	2	2	2	2
342	2016-01-12	341		1	5	4	2	4	2	2	1	4	1	1	4	4	4
344	2016-01-12	343		2	2	5	1	3	2	3	3	3	3	2	4	4	4	2016-04-13	343		1	1	2	2	2	2	3	1	4	3	1	3	4	2
346	2016-04-13	345		2	1	4	2	3	2	2	2	3	3	3	3	3	3
348	2016-01-20	347		1	1	1	2	3	3	3	4	3	2	2	4	4	3	2016-04-13	347		1	1	1	3	3	3	4	2	3	3	2	4	3	3
[truncated: 53 more columns]
