# Supplementary material for: Integrating Autism Care through a School-Based Intervention Model: A Pilot Study
Source: J Clin Med. 2017 Oct 19;6(10):97. doi: 10.3390/jcm6100097 (PMC5664012; doi:10.3390/jcm6100097)
Supplement: Supplementary file 1 [file jcm-06-00097-s001.zip › jcm-227410/Data and Analyses/OHS Weekly Progress Report_2-5-17_WIDE.xlsx]

## Sheet: OHS Progress Report 2-5-17_WIDE
subject	ts.0	respondent.0	local_ts.0	period.0	WK_FC_FRE.0	WK_FC_PAR.0	WK_RES_FRE.0	WK_RES_PAR.0	WK_MB_FRE.0	WK_AB_DSCPT.0	WK_AB_PHYS.0	VERBALLY.0	TOWARDS_PEERS.0	TOWARDS_STAFF.0	TOWARDS_COMMUNITY_MEMBERS.0	SELF_INJURIOUS.0	WK_SR_FRE.0	WK_AF_FRE.0	WK_DG_FRE.0	WK_ANX_FRE.0	WK_DEP_FRE.0	OVERALL_SUPPORT.0	WK_OP_FRE.0	WK_CS_FRE.0	WK_COM_FRE.0	WK_SA_FRE.0	ts.1	respondent.1	local_ts.1	period.1	WK_FC_FRE.1	WK_FC_PAR.1	WK_RES_FRE.1	WK_RES_PAR.1	WK_MB_FRE.1	WK_AB_DSCPT.1	WK_AB_PHYS.1	VERBALLY.1	TOWARDS_PEERS.1	TOWARDS_STAFF.1	TOWARDS_COMMUNITY_MEMBERS.1	SELF_INJURIOUS.1	WK_SR_FRE.1	WK_AF_FRE.1	WK_DG_FRE.1	WK_ANX_FRE.1	WK_DEP_FRE.1	OVERALL_SUPPORT.1	WK_OP_FRE.1
13	2014-03-20 14:08:48	1	2014-03-20 10:08:48		6	3	4	4	3	2							6	4									2014-03-21 13:26:40	1	2014-03-21 09:26:40		5		5
159	2015-01-09 16:41:41	1	2015-01-09 11:41:41		2	2																					2015-01-13 22:19:49	1	2015-01-13 17:19:49		2	2	4	2	2	7							2	2	2	2	3
24	2015-05-04 22:21:40	24	2015-05-04 18:21:40		6	3	2	4		1								4									2015-10-20 16:44:46	24	2015-10-20 12:44:46		4	7	7	5	2			2		4		6	4	2	5	3	6	3	5
41	2014-03-20 15:02:58	92	2014-03-20 11:02:58		4	3	3	4	4	2							4	4	5	3	3		4	2	5	7
96	2014-04-03	92	2014-04-02 20:00:00		3	2	5	6	3	3							5
99	2014-04-03	94	2014-04-02 20:00:00		5	4	2	2	2								5	3
103	2014-04-03	94	2014-04-02 20:00:00							7													3	5	2	5
165	2014-06-05	180	2014-06-04 20:00:00		4	2	2	2	4	2							5	5	4	1	1		2	3	7	5	2014-09-06 18:02:28	180	2014-09-06 14:02:28			3		4		2
169	2014-06-03	180	2014-06-02 20:00:00		4	3	3	2	2	3							6	4	6	2	2		3	6	7	6	2014-08-28 22:45:43	180	2014-08-28 18:45:43		4	4	4	3	1	7							6	4	5	2	1		3
194	2014-06-25	180	2014-06-24 20:00:00		4	2	4	2	4	2							3	4	3	2	1		2	3	5	5	2014-08-28 23:26:16	180	2014-08-28 19:26:16		4	2	3	2	5	2							2	4	3	2	1		4
346	2016-03-18 00:44:59	180	2016-03-17 20:44:59		3	3	4	3	3		1					6	2	2	2	2	5	5	2	4	7	6	2016-03-31 23:55:59	180	2016-03-31 19:55:59		3	5	3	5	2		1			4		6	3	3	2	3	2	5	2
167	2014-06-03	181	2014-06-02 20:00:00		3	6	2	2	5	2							2	2	1	2	3		1	6	6	7	2014-08-07 21:27:53	181	2014-08-07 17:27:53		1	4	1	4	4	2							1	2	1	2	2		1
315	2015-04-24 18:15:36	181	2015-04-24 14:15:36		3	2	2	2	4	2							2	6	2	5	4		7	1	6	7	2015-05-11 14:39:28	181	2015-05-11 10:39:28		3	3	3	3	5	1							2	3	2	5	2		7
175	2014-06-03	182	2014-06-02 20:00:00		3	3	4	3	1	7							7	7	7	2	1		7	1	1	3	2014-07-24 20:40:12	182	2014-07-24 16:40:12		3	4	3	4	1	7							7	7	6	2	1		7
192	2014-06-05	182	2014-06-04 20:00:00		7	3	2	2	4	3							3	2	3	4	3		2	6	2	7	2014-07-24 20:25:36	182	2014-07-24 16:25:36		7	2	2	2	2	6							3	4	3	3	3		2
196	2014-07-10	185	2014-07-09 20:00:00		5	3	4	3	2	3							4	4	3	4	2		2	1	3	4	2014-09-04 21:01:29	185	2014-09-04 17:01:29		4	6	2	6	5	1							4	4	5	4	1		4
318	2015-10-22 23:15:12	182	2015-10-22 19:15:12		5	2	5	3	2			2					5	2	6	5	3	5	2	1	3	7	2015-10-29 21:12:10	182	2015-10-29 17:12:10		3	3	3	3	3			2					4	2	4	3	2	5	4
330	2015-10-29 21:32:27	182	2015-10-29 17:32:27		5	4	4	4	2		1			4			4	6	3	4	2	3	2	3	5	4	2015-11-06 00:31:38	182	2015-11-05 19:31:38		6	3	5	3	2		1						3	6	5	4	1	5	2
338	2016-03-10 23:04:33	182	2016-03-10 18:04:33		2	4	2	3	1								7	5	7	2	1	4	6	3	3	4	2016-03-17 22:11:50	182	2016-03-17 18:11:50		3	3	3	3	1								7	4	7	2	2	3	5
161	2014-05-31	184	2014-05-30 20:00:00		6	4	4	2	3	2							1	6	2	5	4		5	1	1	4	2014-06-19 18:01:58	184	2014-06-19 14:01:58		7	3	5	3	2	3							2	6	2	5	3		5
205	2014-07-10	184	2014-07-09 20:00:00		7	7	6	7	1	7							7	5	3	3	2		2	2	1	6	2014-08-01 22:09:35	184	2014-08-01 18:09:35		5	7	6	7	1	7							7	4	5	2	2		4
313	2015-04-23 23:46:09	184	2015-04-23 19:46:09		3	3	2	3	4	2							2	3	3	4	2		4	1	1	3	2015-05-18 22:38:26	184	2015-05-18 18:38:26		2	2	3	2	4	2							2	4	4	4	2		4
324	2015-10-08 23:38:51	184	2015-10-08 19:38:51		4	3	4	3	2	2							2	3	4	5	3		3	4	3	5	2015-10-20 00:21:12	184	2015-10-19 20:21:12		4	2	4	2	4	2							1	3	4	5	4		3
336	2016-02-19 22:50:27	184	2016-02-19 17:50:27		3	5	3	5	1								4	3	4	5	5	4	2	2	1	4	2016-02-26 01:18:44	184	2016-02-25 20:18:44		4	6	3	6	1								4	3	4	4	3	4	2
344	2016-02-19 22:51:31	184	2016-02-19 17:51:31		7	6	7	5	1								3	3	7	7	5	4	2	1	1	2	2016-02-26 01:25:41	184	2016-02-25 20:25:41		6	7	6	6	1								4	3	5	6	4	4	3
171	2014-06-05	185	2014-06-04 20:00:00		3	3	2	3	4	2							2	3	3	4	2		1	4	7	7	2014-08-07 21:39:05	185	2014-08-07 17:39:05		3	3	2	3	4	1							3	4	4	3	1		1
185	2015-01-29 21:09:14	185	2015-01-29 16:09:14		1
320	2015-10-08 22:47:59	185	2015-10-08 18:47:59		5	6	4	4	3	3							4	4	5	3	2		5	2	2	4	2015-10-17 16:36:26	210	2015-10-17 12:36:26		5	6	3	5	3	3							3	5	4	3	3		6
186	2016-01-04 22:13:42	186	2016-01-04 17:13:42			1		1	5					4			3	3	1	3	2	2	5	3	2	1
177	2014-06-05	210	2014-06-04 20:00:00		2	5	4	5	2	2							3	4	4	3	1		4	4	5	5	2014-09-11 20:43:01	210	2014-09-11 16:43:01		4	6	2	5	4	2							2	3	3	3	3		6
291	2015-02-13 20:32:25	210	2015-02-13 15:32:25		3	6	2	6	5	3							4	5	4	3	2		5	4	6	4	2015-03-12 22:26:53	210	2015-03-12 18:26:53		2	6	2	6	5	3							4	5	5	2	2		5
326	2015-10-17 16:49:01	210	2015-10-17 12:49:01		2	6	3	6	5	2							3	3	3	3	3		2	6	6	6	2015-10-22 22:33:31	210	2015-10-22 18:33:31		2	6	2	6	2		1			4			3	3	4	4	4	5	2
163	2014-05-29	211	2014-05-28 20:00:00			6		6		7																	2014-08-28 23:33:50	211	2014-08-28 19:33:50		5	6	3	6	2	7							4	6	4	3	1		5
207	2014-07-10	211	2014-07-09 20:00:00			6		6		7
322	2015-10-08 22:15:30	211	2015-10-08 18:15:30		3	6	3	6	2	5							5	5	5	1	2		3	2	3	3	2015-10-22 22:09:45	211	2015-10-22 18:09:45		3	5	3	4	1								5	4	5	2	3	2	2
342	2016-03-18 22:23:25	211	2016-03-18 18:23:25		3	3	5	2	1								3	3	3	6	4	5	5	3	5	5	2016-03-24 23:09:50	211	2016-03-24 19:09:50		3	3	3	3	1								3	3	3	5	4	5	6
355	2016-03-18 22:25:53	211	2016-03-18 18:25:53		5	5	4	3	1								3	3	4	3	2	4	2	3	3	3	2016-03-24 23:12:52	211	2016-03-24 19:12:52		3	6	3	4	2		1		3				4	3	5	3	3	4	3
348	2016-02-14 04:53:59	328	2016-02-13 23:53:59		3	3	3	3	3		1	2		4			3	3	3	4	3	4	2	3	7	7	2016-02-14 05:41:31	328	2016-02-14 00:41:31		2	3	2	3	4		1	2	3	4			3	4	4	4	4	5	2
333	2015-12-15 16:23:20	334	2015-12-15 11:23:20		6	3	5	3	4					4			3	1	2	5	1	2	4	2	7	2
353	2016-02-03 06:22:00	351	2016-02-03 01:22:00		1																						2016-02-05 16:55:47	351	2016-02-05 11:55:47		1	6	3	2
340	2016-03-17 22:22:35	356	2016-03-17 18:22:35		2	4	2	4	1								3	4	2	4	3	5	2	3	3	6	2016-03-25 23:34:48	356	2016-03-25 19:34:48		2	4	1	4	1								3	4	3	4	2	5	2
[truncated: 1,355 more columns]
