# Supplementary material for: Integrating Autism Care through a School-Based Intervention Model: A Pilot Study
Source: J Clin Med. 2017 Oct 19;6(10):97. doi: 10.3390/jcm6100097 (PMC5664012; doi:10.3390/jcm6100097)
Supplement: Supplementary file 1 [file jcm-06-00097-s001.zip › jcm-227410/Data and Analyses/PEDS Ages 2-4 Responses_2-1-17_WIDE.xlsx]

## Sheet: PEDS Ages 2-4 Responses_2-1-17_
subject	ts_0	respondent_0	period_0	PHYS_01_0	PHYS_02_0	PHYS_03_0	PHYS_04_0	PHYS_05_0	EMOT_01_0	EMOT_02_0	EMOT_03_0	EMOT_04_0	SOCI_01_0	SOCI_02_0	SOCI_03_0	SCHO_01_0	SCHO_02_0	SCHO_03_0	ts_1	respondent_1	period_1	PHYS_01_1	PHYS_02_1	PHYS_03_1	PHYS_04_1	PHYS_05_1	EMOT_01_1	EMOT_02_1	EMOT_03_1	EMOT_04_1	SOCI_01_1	SOCI_02_1	SOCI_03_1	SCHO_01_1	SCHO_02_1	SCHO_03_1
63	2014-02-11 14:09:34	62		1	2	3	4	4	1	1	5	1	1	5	2	2	3	2
137	2014-04-24	136		3	3	1	1	1	3	3	3	3	2	2	2	3	3	3
141	2014-05-01	140		3	5	4	4	4	4	4	4	4	5	4	4	4	3	3
145	2014-05-01	144		1	1	1	1	5	2	2	3	1	4	1	1	1	3	3	2014-10-31	144		1	1	1	1	1	1	1	1	1	5	1	1	1	1	1
154	2015-01-04	153		1	1	1	1	1	1	1	3	1	1	3	1	1	1	1
229	2014-09-29	228		1	1	3	2	3	2	2	3	1	3	3	2	3	3	3	2014-12-22	228		1	2	4	3	3	2	1	3	1	3	2	2	3	3	3
246	2014-11-12	245		1	1	1	1	3	3	2	3	3	3	2	1	3	1	2	2015-02-12	245		1	1	4	2	3	4	2	4	4	3	3	2	4	2	3
260	2014-11-14	259		1	2	4	4	4	2	1	2		3	3	1	3	3	1
299	2015-02-04	298		5	5	5	5	4	5	5	3	4	5	3	3	5	4	4
307	2015-04-06	306		1	1	1	1	3	4		3	1	5	5	1	5	2	3
