# Supplementary material for: Integrating Autism Care through a School-Based Intervention Model: A Pilot Study
Source: J Clin Med. 2017 Oct 19;6(10):97. doi: 10.3390/jcm6100097 (PMC5664012; doi:10.3390/jcm6100097)
Supplement: Supplementary file 1 [file jcm-06-00097-s001.zip › jcm-227410/Data and Analyses/PEDS Ages 5-7 Responses_2-1-17_WIDE.xlsx]

## Sheet: PEDS Ages 5-7 Responses_2-1-17_
subject	ts_0	respondent_0	period_0	PHYS_01_0	PHYS_02_0	PHYS_03_0	PHYS_04_0	PHYS_05_0	PQL_Y6_0	PQL_Y7_0	PQL_Y8_0	PQL_Y9_0	SOCI_01_0	SOCI_02_0	SOCI_03_0	SCHO_01_0	SCHO_02_0	SCHO_03_0	ts_1	respondent_1	period_1	PHYS_01_1	PHYS_02_1	PHYS_03_1	PHYS_04_1	PHYS_05_1	PQL_Y6_1	PQL_Y7_1	PQL_Y8_1	PQL_Y9_1	SOCI_01_1	SOCI_02_1	SOCI_03_1	SCHO_01_1	SCHO_02_1	SCHO_03_1
61	2014-02-11	60		1	2	3	1	3	2	2	4	2	5	5	2	5	3	5
147	2014-05-07	146		1	1	2	2	1	1	1	2	1	5	2	1	2	1	2	2014-12-14	146		1	1	1	1	1	2	1	1	1	3	3	2	2	1	1
209	2014-08-12	208		4	3	5	5	4	4	3	3	1	3	1	1	5	4	3	2014-12-15	208		3	3	5	5	4	3	1	3	1	3	1	1	4	4	5
229	2014-12-22	228		1	2	4	3	3	2	1	3	1	3	1	2	4	1	2
250	2014-12-02	249		1	1	1	1	2	2	2	3	2	2	3	3	3	3	2
