# Supplementary material for: Integrating Autism Care through a School-Based Intervention Model: A Pilot Study
Source: J Clin Med. 2017 Oct 19;6(10):97. doi: 10.3390/jcm6100097 (PMC5664012; doi:10.3390/jcm6100097)
Supplement: Supplementary file 1 [file jcm-06-00097-s001.zip › jcm-227410/Data and Analyses/SRS Responses_2-1-17_WIDE.xlsx]

## Sheet: SRS Responses_2-1-17_WIDE
subject	ts.0	respondent.0	period.0	MOTI_SRS_1.0	AWAR_SRS_2.0	MOTI_SRS_3.0	MANN_SRS_4.0	COG_SRS_5.0	MOTI_SRS_6.0	AWAR_SRS_7.0	MANN_SRS_8.0	MOTI_SRS_9.0	COG_SRS_10.0	MOTI_SRS_11.0	COMM_SRS_12.0	COMM_SRS_13.0	MANN_SRS_14.0	COG_SRS_15.0	COMM_SRS_16.0	COG_SRS_17.0	COMM_SRS_18.0	COMM_SRS_19.0	MANN_SRS_20.0	COMM_SRS_21.0	COMM_SRS_22.0	MOTI_SRS_23.0	MANN_SRS_24.0	AWAR_SRS_25.0	COMM_SRS_26.0	MOTI_SRS_27.0	MANN_SRS_28.0	MANN_SRS_29.0	COG_SRS_30.0	MANN_SRS_31.0	AWAR_SRS_32.0	COMM_SRS_33.0	MOTI_SRS_34.0	COMM_SRS_35.0	COMM_SRS_36.0	COMM_SRS_37.0	COMM_SRS_38.0	MANN_SRS_39.0	COG_SRS_40.0	COMM_SRS_41.0	COG_SRS_42.0	MOTI_SRS_43.0	COG_SRS_44.0	AWAR_SRS_45.0	COMM_SRS_46.0
61	2014-02-11	60		2	2	2	2	2	2	2	2	2	2	2	2	2	2	2	2	2	2	2	2	2	2	2	2	2	2	2	2	2	2	2	2	2	2	2	2	2	2	2	2	2	2	2	2	2	2
63	2014-02-11 14:09:34	62		1	2	2	2	1	1	1	1	2	2	2	3	3	3	4	1	2	1	1	1	2	3	4	4	4	3	3	2	2	2	2	3	4	3	2	2	2	3	3	3	4	3	3	3	3	3
137	2014-04-24	136		4	3	3	3	2	1	1	2	3	2	2	2	2	4	2	4	1	1	2	2	2	3	2	2	2	1	2	3	2	2	3	3	1	1	3	1	1	1	2	2	2	1	4	2	1	1
141	2014-05-01	140		3	3	2	4	3	3	1	3	1	4	2	1	4	3	2	3	1	4	4	4	2	1	2	2	2	1	3	4	4	3	3	2	4	3	4	4	4	1	4	2	3	3	3	4	1	3
145	2014-05-01	144		3	2	2	2	4	2	1	2	3	4	3	1	4	2	1	2	1	3	4	4	2	2	4	2	4	1	2	1	1	3	3	3	3	2	4	1	3	1	3	1	2	3	1	4	2	1
147	2014-05-07	146		2	1	2	2	4	2	2	1	2	1	3	1	3	1	4	1	1	4	1	1	2	3	2	3	3	1	3	2	1	1	1	4	2	1	2	1	3	2	2	2	2	2	2	3	2	1
154	2014-05-15	153		1	1	4	1	1	1	3	1	3	1	4	2	1	1	4	1	3	1	1	1	4	4	1	1	1	3	1	1	1	1	1	4	1	1	1	1	1	3	1	4	1	1	1	1	4
161	2014-05-31	160		3	2	2	3	2	3	2	2	1	3	2	2	3	3	3	2	2	2	3	1	3	2	2	4	2	2	2	2	3	2	3	3	3	1	3	3	3	2	3	2	1	4	4	4	2	4
163	2014-05-29	162		1	1	2	2	3	4	2	2	3	3	3	3	3	4	3	2	3	4	2	1	2	1	3	3	3	4	4	4	3	2	2	3	3	2	2	3	4	3	3	2	2	3	3	3	3	1
165	2014-09-05	180		3	2	2	4	4	3	1	4	2	4	2	1	4	1	2	2	1	4	4	2	2	1	4	4	4	1	2	3	1	3	2	1	4	3	4	3	3	1	4	1	2	4	1	4	2	2
167	2014-06-03	181		3	4	1	3	2	4	1	4	3	3	1	1	4	2	2	3	2	4	3	4	2	1	4	3	4	1	4	1	4	2	2	1	4	3	4	4	4	4	4	1	4	2	2	4	1	1
169	2014-06-03	180					4	4	4	1	3		4	2	1	1		2	3	1	1	2	4	1	1	4	2	4	1	4	1		3	1	3	4	3	4	1	4	2	4	1	3	4	3	4	1	3
171	2015-03-10	170		3	2	2	4	4	2	2	3	2	4	2	2	3	2	3	3	1	4	4	4	3	1	4	4	3	2	2	4	3	4	2	2	3	2	3	2	4	2	4	1	2	3	2	2	2	2
175	2014-06-03	174		1	2	1	3	3	2	2	2	1	3	2	2	3	2	2	3	1	4	3	1	2	1	3	4	4	2	4	4	2	1	4	4	3	2	3	3	3	2	4	1	1	1	4	4	2	3
177	2014-12-15	176		3	1	2	2	4	2	2	3	1	1	3	1	3	1	2	1	1			3	3	1	3	4	4	1	3	3		3	3	1		1	4		3	2	4	1	4	4	3	4	2	1
186	2016-01-04	186																																3	3	3	3	3	3	3									4
192	2014-10-02	182		3	2	2	4	1	1	4	4	4	3	2	2	4	4	3	1	4	4	4	2	2	1	4	3	2	2	1	4	4	4	3	1	4	1	2	2	2	4	3	2	1	2	2	3	3	2
194	2014-10-10	180		4	2	1	4		2	1	4	3	3	2	2	4	4	3	2	2	3	4	4	2	1	4	4	4	1	1	1		4	4	2	3	2	4	2	3	1	3	1	2	4	4	4	1	1
196	2014-07-10	185		3	3	2	3	4	2	3	4	1	2	2	2	1	2	3	3	1	3	1	1	3	2	3	2	3	3	2	3	3	3	3	3	2	2	3	3	3	2	2	1	2	3	2	4	2	3
205	2014-07-10	184		1	1	1	1	1	2	2	1	1	1	2	2	1	1	4	1	3	1	1	1	3	3	2	1	3	1	1	2	1	1	2	4	1	2	1	1	2	3	1	3	1	1	3	1	3	2
207	2014-07-10	183		2	2	3	2	2	2	2	2	2	3	3	3	1	2	2	2	2	2	2	2	1	2	2	2	2	3	1	3	2	1	2	3	2	2	3	2	3	2	2	2	2	1	4	2	3	2
209	2014-08-12	208		3	4	1	4	4	4	2	4	2	4	1	2	4	4	2	4	1	1	2	4	3	4	4	4	4	1	4	4	1	2	1	1	4	4	4	4	4	1	4	1	4	2	2	4	2	2
229	2014-09-29	228		1	1	2	3	4	2	1	2	2	2	2	1	4	3	2	2	1	2	2	2	3	2	3	2	3	1	2	4	2	2	2	3	2	1	3	3	2	1	2	1	3	4	3	2	2	1
246	2014-11-12	245		1	2	2	3	4	2	1	3	2	4	2	1	2	1	2	4	1	4	4	3	2	1	2	4	4	1	2	2	3	2	3	2	4	2	4	4	3	1	4	1	2	3	2	4	1	1
250	2014-12-02	249		2	1	2	1	3	1	2	4	1	1	3	3	3	1	4	1	3	3	3	3	2	1	3	1	4	2	1	1	4	1	1	3	2	1	4	4	4	2	1	1	3	1	2	1	2	1
260	2014-11-14	259		2	2	3	3	3	3	1	2	2		3		2	2	4	3	1	2	2	2		1		1	3	2	3	2	1		1	4	2		4		3	3	3		2	2		4	3
291	2015-10-12	210		1	1	3	2	1	1	2	2	1	3	4	2	4	1	4	1	2	4	2	2	2	1	1	3	3	1	2	1	1	2	1	4	1	3	4	3	3	1	2	2	1	4	1	2	3	1
299	2015-02-04	298		4	4	1	4	2	4	1	4	4	2	1	2	4	4	2	4	1	3	4	3	2	1	4	4	4	1	2	4	4	4	4	2	2	1	4	3		1	2	1	2	4	1	3	1	4
303	2015-02-06	302		2	2	3	3	3	2	2	2	2	3	3	3	2	2	2				2							2													2
305	2015-02-07	304		3	2	1	2	2	3	3	2	4	2	2	3	3	3	2	2	2	3	2	2	2	2	2	3	2	2	3	2	1	2	2	3	1	1	2	3	2	1	1	2	2	2	3	1	2	2
307	2015-04-06	306		4	1	2	3	4	2	1	4	3	3	3	2	4	2	3	1	1	4	4	4	2	1	4	4	4	1	3	1	4	2	3	1	4	1	3	3	4	1	2	1	3	3	3	3	2	1
313	2015-04-12	184		2	3	1	4		2	2	3	1	2	2	2	3	4	2	3	2	1	1	3	3	3	4	4	4	1	2	3	4	1	4	4	3	1	2	2	2	2	4	4	1	2	3	3	2	1
315	2015-04-12	181		3	1	3	4	4	2	1	4	2	4	2	1	4	2	2	2	1	4	3	3	3	1	4	4	4	1	1	4	4	2	4	4	3	1	4	2	4	1	3	1	1	4	3	4	1	1
318	2015-10-12	182		2	2	1	4	3	4	2	3	2	3	1	2	4	4	2	3	2	3	2	3	1	1	3	4	2	3	4	4	4	2	3	1	4	3	4	3	3	2	4	2	3	2	3	2	2	1
320	2015-10-12	319		3	1	3	4	4	1	1	4	4	4	3	2	3	2	1	2	1	4	4	4	3	1	4	3	4		2	4	4	4	4	1	4	1	4	2	4	1	4	3	1	4	3	2	1	1
322	2015-10-12	211		2	1	2	2	1	2	2	1	1	2	2	2	3	2	2	2	2	1	1	1	2	3	2	2	3	2	3	1	1	1	1	4	1	1	1	2	2	2	2	3	2	1	3	2	2	2
324	2015-10-12	184		1	3	2	4	2	2	2	4	2	3	2	2	4	2	3	3	3	4	3	2	2	2	3	1	4	2	1	4	4	1	4	3	4	1	4	4	4	2	4	4	3	1	2	3	2	4
326	2016-01-12	325		2		3	2	4	3	1	2	1		3	2	4	1	2	1	2	4	3	4	3	1	4	2	4	1			4	2	1	3	3	4	2	2	2	2	4		2	2	4		2	1
330	2015-10-12	329		1	1	4	2	3	2	3	2	3	1	4	2	2	3	4	1		2	2	2	3	3	2	1	4	4	2	4	2	3	4	2	2	1	1	1	3	3	3	2	3	1	2	3	2	1
336	2016-01-12	335		2	1	2	2	3	4	2	2	1	1	3	2	2	3	2	2	3	4	2	1	2	1	3	3	3	2	4	2	3	2	3	1	3	1	3	2	4	2	4	3	3	1	4	4	2	3
338	2016-01-19	337		2	3	2	2	3	2	2	2	2	2	2	2	3	4	2	2	2	2	2	3	3	3	2	2	3	3	2	2	2	2	2	2	2	1	2	3	3	3	3	1	2	2	2	3	2	1
340	2016-01-13	339		2	3	2	2	3	2	2	3	2	2	2	2	2	1	3	3	2	2	2	1	3	3	3	3	3	3	3	2	3	2	2	4	3	2	2	3	3	4	3	2	2	4	3	2	3	2
342	2016-01-12	341		4	3	2	4	4	1	2	4	4	4	3	1	4	4	2	3	2	2	3	4	3	1	4	3	2	4	4	4	4	4	4	2	4	3	4	2	3	3	2	3	3	4	2	3	2	1
344	2016-01-12	343		1	1	4	2	2	2	2	4	2	1	4	3	3	1	4	2	4	3	1	1	3	2	2	4	4	2	1	4	3	2	3	3	2	3	2	1	3	2	3	3	1	1	4	1	2	3
346	2016-01-20	345		4	2	2	4	2	3	3	3	3	2	2	1	3	1	3	3	2	4	3	4	3	1	3	3	2	2	3	3	3	4	4	2	3	2	3	2	4	1	4	1	3	4	1	2	2	1
348	2016-01-12	328		2	2	2	3	3	1	2	2	3	2	2	2	2	1	2	3	3	2	2	2	2	2	2	3	3	2	2	4	2	3	4	4	2	2	3	2	3	1	2	2	1	3	2	2	2	2
350	2016-10-12	349		1	3
[truncated: 767 more columns]

## Sheet: OHS
subject	ts.0	respondent.0	period.0	MOTI_SRS_1.0	AWAR_SRS_2.0	MOTI_SRS_3.0	MANN_SRS_4.0	COG_SRS_5.0	MOTI_SRS_6.0	AWAR_SRS_7.0	MANN_SRS_8.0	MOTI_SRS_9.0	COG_SRS_10.0	MOTI_SRS_11.0	COMM_SRS_12.0	COMM_SRS_13.0	MANN_SRS_14.0	COG_SRS_15.0	COMM_SRS_16.0	COG_SRS_17.0	COMM_SRS_18.0	COMM_SRS_19.0	MANN_SRS_20.0	COMM_SRS_21.0	COMM_SRS_22.0	MOTI_SRS_23.0	MANN_SRS_24.0	AWAR_SRS_25.0	COMM_SRS_26.0	MOTI_SRS_27.0	MANN_SRS_28.0	MANN_SRS_29.0	COG_SRS_30.0	MANN_SRS_31.0	AWAR_SRS_32.0	COMM_SRS_33.0	MOTI_SRS_34.0	COMM_SRS_35.0	COMM_SRS_36.0	COMM_SRS_37.0	COMM_SRS_38.0	MANN_SRS_39.0	COG_SRS_40.0	COMM_SRS_41.0	COG_SRS_42.0	MOTI_SRS_43.0	COG_SRS_44.0	AWAR_SRS_45.0	COMM_SRS_46.0
161	2014-05-31	160		3	2	2	3	2	3	2	2	1	3	2	2	3	3	3	2	2	2	3	1	3	2	2	4	2	2	2	2	3	2	3	3	3	1	3	3	3	2	3	2	1	4	4	4	2	4
163	2014-05-29	162		1	1	2	2	3	4	2	2	3	3	3	3	3	4	3	2	3	4	2	1	2	1	3	3	3	4	4	4	3	2	2	3	3	2	2	3	4	3	3	2	2	3	3	3	3	1
165	2014-09-05	180		3	2	2	4	4	3	1	4	2	4	2	1	4	1	2	2	1	4	4	2	2	1	4	4	4	1	2	3	1	3	2	1	4	3	4	3	3	1	4	1	2	4	1	4	2	2
167	2014-06-03	181		3	4	1	3	2	4	1	4	3	3	1	1	4	2	2	3	2	4	3	4	2	1	4	3	4	1	4	1	4	2	2	1	4	3	4	4	4	4	4	1	4	2	2	4	1	1
169	2014-06-03	180					4	4	4	1	3		4	2	1	1		2	3	1	1	2	4	1	1	4	2	4	1	4	1		3	1	3	4	3	4	1	4	2	4	1	3	4	3	4	1	3
171	2015-03-10	170		3	2	2	4	4	2	2	3	2	4	2	2	3	2	3	3	1	4	4	4	3	1	4	4	3	2	2	4	3	4	2	2	3	2	3	2	4	2	4	1	2	3	2	2	2	2
175	2014-06-03	174		1	2	1	3	3	2	2	2	1	3	2	2	3	2	2	3	1	4	3	1	2	1	3	4	4	2	4	4	2	1	4	4	3	2	3	3	3	2	4	1	1	1	4	4	2	3
177	2014-12-15	176		3	1	2	2	4	2	2	3	1	1	3	1	3	1	2	1	1			3	3	1	3	4	4	1	3	3		3	3	1		1	4		3	2	4	1	4	4	3	4	2	1
192	2014-10-02	182		3	2	2	4	1	1	4	4	4	3	2	2	4	4	3	1	4	4	4	2	2	1	4	3	2	2	1	4	4	4	3	1	4	1	2	2	2	4	3	2	1	2	2	3	3	2
194	2014-10-10	180		4	2	1	4		2	1	4	3	3	2	2	4	4	3	2	2	3	4	4	2	1	4	4	4	1	1	1		4	4	2	3	2	4	2	3	1	3	1	2	4	4	4	1	1
196	2014-07-10	185		3	3	2	3	4	2	3	4	1	2	2	2	1	2	3	3	1	3	1	1	3	2	3	2	3	3	2	3	3	3	3	3	2	2	3	3	3	2	2	1	2	3	2	4	2	3
205	2014-07-10	184		1	1	1	1	1	2	2	1	1	1	2	2	1	1	4	1	3	1	1	1	3	3	2	1	3	1	1	2	1	1	2	4	1	2	1	1	2	3	1	3	1	1	3	1	3	2
291	2015-10-12	210		1	1	3	2	1	1	2	2	1	3	4	2	4	1	4	1	2	4	2	2	2	1	1	3	3	1	2	1	1	2	1	4	1	3	4	3	3	1	2	2	1	4	1	2	3	1
313	2015-04-12	184		2	3	1	4		2	2	3	1	2	2	2	3	4	2	3	2	1	1	3	3	3	4	4	4	1	2	3	4	1	4	4	3	1	2	2	2	2	4	4	1	2	3	3	2	1
315	2015-04-12	181		3	1	3	4	4	2	1	4	2	4	2	1	4	2	2	2	1	4	3	3	3	1	4	4	4	1	1	4	4	2	4	4	3	1	4	2	4	1	3	1	1	4	3	4	1	1
318	2015-10-12	182		2	2	1	4	3	4	2	3	2	3	1	2	4	4	2	3	2	3	2	3	1	1	3	4	2	3	4	4	4	2	3	1	4	3	4	3	3	2	4	2	3	2	3	2	2	1
320	2015-10-12	319		3	1	3	4	4	1	1	4	4	4	3	2	3	2	1	2	1	4	4	4	3	1	4	3	4		2	4	4	4	4	1	4	1	4	2	4	1	4	3	1	4	3	2	1	1
322	2015-10-12	211		2	1	2	2	1	2	2	1	1	2	2	2	3	2	2	2	2	1	1	1	2	3	2	2	3	2	3	1	1	1	1	4	1	1	1	2	2	2	2	3	2	1	3	2	2	2
324	2015-10-12	184		1	3	2	4	2	2	2	4	2	3	2	2	4	2	3	3	3	4	3	2	2	2	3	1	4	2	1	4	4	1	4	3	4	1	4	4	4	2	4	4	3	1	2	3	2	4
326	2016-01-12	325		2		3	2	4	3	1	2	1		3	2	4	1	2	1	2	4	3	4	3	1	4	2	4	1			4	2	1	3	3	4	2	2	2	2	4		2	2	4		2	1
330	2015-10-12	329		1	1	4	2	3	2	3	2	3	1	4	2	2	3	4	1		2	2	2	3	3	2	1	4	4	2	4	2	3	4	2	2	1	1	1	3	3	3	2	3	1	2	3	2	1
336	2016-01-12	335		2	1	2	2	3	4	2	2	1	1	3	2	2	3	2	2	3	4	2	1	2	1	3	3	3	2	4	2	3	2	3	1	3	1	3	2	4	2	4	3	3	1	4	4	2	3
338	2016-01-19	337		2	3	2	2	3	2	2	2	2	2	2	2	3	4	2	2	2	2	2	3	3	3	2	2	3	3	2	2	2	2	2	2	2	1	2	3	3	3	3	1	2	2	2	3	2	1
340	2016-01-13	339		2	3	2	2	3	2	2	3	2	2	2	2	2	1	3	3	2	2	2	1	3	3	3	3	3	3	3	2	3	2	2	4	3	2	2	3	3	4	3	2	2	4	3	2	3	2
342	2016-01-12	341		4	3	2	4	4	1	2	4	4	4	3	1	4	4	2	3	2	2	3	4	3	1	4	3	2	4	4	4	4	4	4	2	4	3	4	2	3	3	2	3	3	4	2	3	2	1
344	2016-01-12	343		1	1	4	2	2	2	2	4	2	1	4	3	3	1	4	2	4	3	1	1	3	2	2	4	4	2	1	4	3	2	3	3	2	3	2	1	3	2	3	3	1	1	4	1	2	3
346	2016-01-20	345		4	2	2	4	2	3	3	3	3	2	2	1	3	1	3	3	2	4	3	4	3	1	3	3	2	2	3	3	3	4	4	2	3	2	3	2	4	1	4	1	3	4	1	2	2	1
348	2016-01-12	328		2	2	2	3	3	1	2	2	3	2	2	2	2	1	2	3	3	2	2	2	2	2	2	3	3	2	2	4	2	3	4	4	2	2	3	2	3	1	2	2	1	3	2	2	2	2
[truncated: 767 more columns]
